# Supplementary material for: Deciphering the Physicochemical and Microscopical Changes in Ganoderma boninense-Infected Oil Palm Woodblocks under the Influence of Phenolic Compounds
Source: Plants (Basel). 2021 Aug 28;10(9):1797. doi: 10.3390/plants10091797 (PMC8470138; doi:10.3390/plants10091797)
Supplement: Supplementary file 1 [file plants-10-01797-s001.zip]

Archive with 1 entries (1 files):
- plants-1305233-supplementary.pdf
